# Supplementary material for: Striking tick-borne virus diversity and potential reservoirs documented during One-Health-based cross-sectional screening in Anatolia
Source: Parasit Vectors. 2025 Oct 10;18:405. doi: 10.1186/s13071-025-07046-w (PMC12512584; doi:10.1186/s13071-025-07046-w)
Supplement: Supplementary file 2 — Table S1: Collection locations and distribution of samples in the study. Table S2: Information on amplification assays used in screening. Table S3: Distribution of tick samples according to species. Table S4: Information on tick pools with virus detection.Table S5: Pairwise comparisons of the aligned CCHFV, TcTV-1 (nucleocapsid), and JMTV sequences, expressed as per cent identity [file 13071_2025_7046_MOESM2_ESM.xlsx]

## Sheet: TableS1
Table S1: Collection locations and distribution of samples in the study
Location		Sample
		Ticks						Plasma
Region	Province	Species		Pool	Male	Female	Total	Sheep	Goat	Cattle
Marmara	İstanbul	Rh. sanguineus s.l.		3	0	21	21	0	0	0
Aegean	Muğla	Hy. marginatum		6	19	14	33	0	0	0
Mediterranean	Adana	Hy. aegyptium		32	96	47	143	0	0	0
	Antalya	Rh. bursa		17	39	67	106	43	7	0
		D. marginatus		1	1	0	1	0	0	0
		Hy. excavatum		1	0	1	1	0	0	0
	Kahramanmaraş	Rh. sanguineus s.l.		1	5	0	5	0	0	0
		Rh. turanicus		1	0	3	3	0	0	0
Central Anatolia	Kayseri	Rh. turanicus		6	20	34	54	0	0	0
		Hy. excavatum		5	19	17	36	0	0	0
	Kırşehir	Hy. marginatum		1	7	0	7	0	0	0
		Hy. excavatum		1	4	0	4	0	0	0
		Hae. parva		1	0	2	2	0	0	0
		Rh. turanicus		1	0	3	3	0	0	0
	Nevşehir	Hy. excavatum		1	4	0	4	0	0	0
		Hy. marginatum		1	3	0	3	0	0	0
	Yozgat	Hy. marginatum		1	0	5	5	0	0	0
		Hy. marginatum		1	2	0	2	0	0	0
Black Sea	Ordu	I. ricinus		5	2	12	14	0	0	0
	Sinop	Rh. turanicus		19	73	123	196	0	0	0
	Samsun	I. ricinus		1	0	3	3	0	0	0
		Hae. punctata		15	11	93	104	0	0	0
		D. marginatus		4	16	12	28	0	0	0
	Tokat	Hy. marginatum		2	5	3	8	0	0	0
		I. ricinus		4	4	21	25	0	0	0
Eastern Anatolia	Ağrı	Hae. parva		9	40	30	70	0	0	0
	Ardahan	Hae. parva		5	17	21	38	0	0	0
	Erzurum	D. marginatus		10	50	20	70	0	0	0
		Hae. parva		1	0	2	2	0	0	0
	Iğdır	Hae. parva		7	0	3	3	0	0	0
		D. marginatus		2	7	2	9	0	0	0
	Kars	Hae. parva		15	107	46	153	0	0	0
		D. marginatus		3	4	10	14	0	0	0
	Şanlıurfa	Rh. sanguineus s.l.		7	46	40	86	8	6	29
		Hy. anatolicum		1	0	4	4	0	0	0
	Şırnak	Rh. bursa		1	0	5	5	0	0	0
			Total:	192	601	664	1265	51	13	29

## Sheet: TableS2
Table S2: Information on amplification assays used in screening
Assay	Primer Sequence (5'-3')	Target	Position	Product (bp)	Reference
Nairovirus	ATGATTGCIAAYAGIAAYTTYAA	L segment	6920-6942	488	Honig et al., 2004 (13)
	ACAGCARTGIATIGGICCCCAYTT	RNA polymerase	7385-7408
Tamdy virus	CTCAATCATCATCCTCGTCTCAT	L segment	5123-5145	423	Moming et al, 2021 (17)
	GGACAATAGTTCGCTTAGGCTCT	RNA polymerase	5545-5523
Jingmen tick virus	TCGGCGATAAATAGGAGAGGTGCCAT (outer)	Segment 1	1446–1471	512	Yu et al., 2020 (15)
(Nested)	TCTGCGTAGAGTCGGTAGAGGTGGTG (outer)	NS5-like protein	1957–1932
	GGACTGGAGACAAGACGTCAACACG (inner)		1529–1553	394
	CGCCATTTCTTCATCCTCCGCTAG (inner)		1922–1899
Tacheng tick virus 1	CGGCTCAGTGTTTATCCC (outer)	Segment S	149–166	423	Liu et al., 2020 (14)
(Nested)	GTTGACCTCAGCGGTTGT (outer)	Nucleocapsid protein	571-554
	CTTCTCACTTTCTCGGATGCTT (inner)		218–239	328
	TTCCTTTTAGTGCTTCGTAGTT (inner)		545-524
Tacheng tick virus 2	ATCTCCTCAACGGCAACTAT (outer)	Segment S	359-379	454	Dong et al., 2021 (16)
(Nested)	GACATGCGGTTCTTCATTTT (outer)	Nucleocapsid protein	812-793
	TCAACGGCAACTATGAGGAT (inner)		365-384	252
	CTGGCTTGTATTGGAAGGAC (inner)		616-597

## Sheet: TableS3
Table S3: Distribution of tick samples according to species
		#		Pool #
Haemaphysalis parva		268	0.212	38
Dermacentor marginatus		122	0.096	20
Haemaphysalis punctata		104	0.082	15
Hyalomma marginatum		58	0.045	12
Hyalomma excavatum		45	0.036	8
Hyalomma aegyptium		143	0.113	32
Hyalomma anatolicum		4	0.003	1
Ixodes ricinus		42	0.033	10
Rhipicephalus sanguineus s. l.		112	0.088	11
Rhipicephalus turanicus		256	0.202	27
Rhipicephalus bursa		111	0.087	18
		1265		192

## Sheet: TableS4
Table S4: Information on tick pools with virus detection
Sample ID	Location	Species	Pool Content	Host	Virus detected	Accession
1	Muğla	Hyalomma marginatum	5♂	Bos taurus	CCHFV	PV536528
48	Muğla	Hyalomma marginatum	5♀	Bos taurus	CCHFV	PV536530
100	Muğla	Hyalomma marginatum	5♀	Bos taurus	CCHFV	PV536535
20	Kırşehir	Hyalomma marginatum	7♂	Ovis aries	CCHFV	PV536527
75	Kırşehir	Haemaphysalis parva	2♀	Ovis aries	CCHFV	PV536531
131	Nevşehir	Hyalomma marginatum	3♂	Bos taurus	CCHFV	PV536536
81	Kayseri	Rhipicephalus turanicus	10♂	Ovis aries	CCHFV	PV536532
25	Samsun	Haemaphysalis punctata	7♀	Ovis aries	CCHFV	PV536529
114	Samsun	Dermacentor marginatus	9♂	Ovis aries	CCHFV	PV536533
115	Kars	Haemaphysalis parva	10♀	Ovis aries	CCHFV	PV536534
120	Samsun	Dermacentor marginatus	7♀	Ovis aries	JMTV	PV505196
26	Ağrı	Haemaphysalis parva	8♀	Ovis aries	JMTV	PV505195
24	Kars	Haemaphysalis parva	12♂	Ovis aries	JMTV	PV505196
69	Kars	Haemaphysalis parva	7♀	Ovis aries	JMTV	PV505196
112	Kars	Haemaphysalis parva	12♂	Ovis aries	JMTV	PV505196
117	Kars	Haemaphysalis parva	12♂	Ovis aries	JMTV	PV505197
118	Kars	Haemaphysalis parva	12♂	Ovis aries	JMTV	PV505196
95	Samsun	Dermacentor marginatus	5♀	Ovis aries	TcTV-1	PV505198
43	Erzurum	Haemaphysalis parva	2♀	Canis familiaris	TcTV-1	PV505199
146	Antalya	Hyalomma excavatum	1♀	Capra aegagrus hircus	TcTV-1	PV536526
150	Antalya	Rhipicephalus bursa	5♂	Capra aegagrus hircus	TcTV-1	PV505202
153	Antalya	Rhipicephalus bursa	5♂	Ovis aries	TcTV-1	PV505203
159	Antalya	Rhipicephalus bursa	4♀	Capra aegagrus hircus	TcTV-1	PV505204
148	Antalya	Rhipicephalus bursa	5♂	Capra aegagrus hircus	TcTV-1	PV505205
144	Antalya	Rhipicephalus bursa	4♂	Ovis aries	TcTV-1	PV505206
167	Adana	Hyalomma aegyptium	4♂	Testudo graeca	TcTV-1	PV536525
174	Adana	Hyalomma aegyptium	5♂	Testudo graeca	TcTV-1	PV505207
191	Adana	Hyalomma aegyptium	6♂	Testudo graeca	TcTV-1	PV505208
11	Muğla	Hyalomma marginatum	7♂	Bos taurus	TcTV-1	PV505200
85	Kayseri	Rhipicephalus turanicus	10♂	Ovis aries	TAMV	PV536524
83	Kayseri	Hyalomma excavatum	7♀	Ovis aries	TAMV	PV536523
8	Iğdır	Haemaphysalis parva	10♂	Ovis aries	Nairoviridae sp.	PV536537
35	Kars	Haemaphysalis parva	7♀	Ovis aries	Nairoviridae sp.	PV536538
58	Iğdır	Haemaphysalis parva	3♀	Ovis aries	Nairoviridae sp.	PV536539
127	Iğdır	Haemaphysalis parva	10♂	Ovis aries	Nairoviridae sp.	PV536540

## Sheet: TableS5
Table S5: Pairwise comparisons of the aligned CCHFV, TcTV-1 (nucleocapsid) and JMTV sequences, expressed as per cent identity.
Virus	Sample ID
CCHFV	20	ID	0.986	1	0.983	0.958	0.889	0.891	0.891	0.845	0.827
	131	0.986	ID	0.986	0.97	0.944	0.878	0.88	0.88	0.845	0.836
	75	1	0.986	ID	0.983	0.958	0.889	0.891	0.891	0.845	0.827
	114	0.983	0.97	0.983	ID	0.951	0.882	0.88	0.88	0.839	0.811
	81	0.958	0.944	0.958	0.951	ID	0.912	0.91	0.91	0.82	0.797
	100	0.889	0.878	0.889	0.882	0.912	ID	0.997	0.997	0.804	0.809
	1	0.891	0.88	0.891	0.88	0.91	0.997	ID	1	0.802	0.811
	48	0.891	0.88	0.891	0.88	0.91	0.997	1	ID	0.802	0.811
	25	0.845	0.845	0.845	0.839	0.82	0.804	0.802	0.802	ID	0.88
	115	0.827	0.836	0.827	0.811	0.797	0.809	0.811	0.811	0.88	ID
TcTV-1	95	ID	0.989	0.985	0.985	0.982	0.935	0.982	0.974	0.939	0.939	0.921	0.928
	43	0.989	ID	0.989	0.989	0.985	0.931	0.985	0.982	0.935	0.935	0.921	0.928
	146	0.985	0.989	ID	1	0.996	0.935	0.996	0.989	0.931	0.939	0.921	0.928
	150	0.985	0.989	1	ID	0.996	0.935	0.996	0.989	0.931	0.939	0.921	0.928
	153	0.982	0.985	0.996	0.996	ID	0.931	0.992	0.985	0.928	0.935	0.917	0.924
	159	0.935	0.931	0.935	0.935	0.931	ID	0.931	0.924	0.989	0.996	0.978	0.971
	148	0.982	0.985	0.996	0.996	0.992	0.931	ID	0.985	0.928	0.935	0.924	0.931
	144	0.974	0.982	0.989	0.989	0.985	0.924	0.985	ID	0.924	0.928	0.917	0.924
	174	0.939	0.935	0.931	0.931	0.928	0.989	0.928	0.924	ID	0.992	0.978	0.971
	191	0.939	0.935	0.939	0.939	0.935	0.996	0.935	0.928	0.992	ID	0.982	0.974
	11	0.921	0.921	0.921	0.921	0.917	0.978	0.924	0.917	0.978	0.982	ID	0.978
	Plasma - Cattle	0.928	0.928	0.928	0.928	0.924	0.971	0.931	0.924	0.971	0.974	0.978	ID
JMTV	26	ID	0.994	0.994	0.991	0.994	0.994	0.994
	120	0.994	ID	1	0.997	1	1	1
	24	0.994	1	ID	0.997	1	1	1
	117	0.991	0.997	0.997	ID	0.997	0.997	0.997
	118	0.994	1	1	0.997	ID	1	1
	69	0.994	1	1	0.997	1	ID	1
	102	0.994	1	1	0.997	1	1	ID
